# Supplementary material for: COVID‐19 in rural Africa: Food access disruptions, food insecurity and coping strategies in Kenya, Namibia, and Tanzania
Source: Agric Econ. 2022 Apr 11;53(5):719–38. doi: 10.1111/agec.12709 (PMC9111212; doi:10.1111/agec.12709)
Supplement: Supplementary file 2 — Supplementary information [file AGEC-53-719-s001.zip]

Archive with 4 entries (4 files):
- code_for_plots_and_attrition_test.Rmd
- Data_for_attrition_test.dta
- Food_Security_covid19.dta
- main_analysis.do
