# Supplementary material for: COVID‐19 in rural Africa: Food access disruptions, food insecurity and coping strategies in Kenya, Namibia, and Tanzania
Source: Agric Econ. 2022 Apr 11;53(5):719–38. doi: 10.1111/agec.12709 (PMC9111212; doi:10.1111/agec.12709)
Supplement: Supplementary file 2 — Supplementary information [file AGEC-53-719-s001.zip › code_for_plots_and_attrition_test.Rmd]

---
title: "COVID-19 in Rural Africa: Food Access Disruptions, Food Insecurity and Coping Strategies in Kenya, Namibia, and Tanzania "
subtitle: "RScript for Plots and attrition test"
author: "Bisrat Haile"
date: "Last updated: `r Sys.Date()`"
output: html_document
---

```{r setup, include=FALSE}
knitr::opts_chunk$set(echo = TRUE)

pacman::p_load(
  wesanderson,
  ggthemes,
  sjPlot,
  plotly,
  tidyverse
)


```
```{r}
# define font
my_font <- "Segoe Pro Display"
# default theme
my_colors <- c("#ffae49", "#44b7c2", "#024b7a", "#ee4144", "#1f5e77")
myTheme <- function() {
  theme_bw()+
   theme(
    axis.text = element_text(family = my_font, size = 14, color = '#333a42'),
    axis.title.x = element_text(family = my_font, size = 14, color = '#333a42'),
    axis.title.y = element_text(family = my_font, size = 14, color = '#333a42'),
    title = element_text(size = 22, family = my_font, color = '#333a42'),
    legend.title = element_blank(),
    legend.text = element_text(family = my_font, size = 14 ,color = '#333a42'),
   legend.position = "bottom"
  )
}
```


```{r}
country <- c("Namibia (n=430)", "Tanzania (n=680)", "Kenya (n=654)", "Overall (n=1764)")
FD_1 <- c(46.5, 21.6, 60.7, 42.2)
FD_2 <- c(77.2, 50.1, 91.1, 71.9)
FD_3 <- c(70.2, 50.9, 92.4, 71.0)
FD_4 <- c(1.2, 16.8, 23.5, 15.5)
FS_1 <- c(49.7, 15.9, 57.9, 46.4)
FS_2 <- c(58.8, 50.8, 82.2, 68.8)
FS_3 <- c(29.9, 9.8, 56.0, 38.5)
FS_4 <- c(41.8, 51.2, 9.4, 27.7)

ST_1 <- c(1.89, 28.86, 74.96,0)
ST_2 <- c(0.94, 10.98, 33.21,0)
ST_3 <- c(0.00, 19.51, 28.24,0)
ST_4 <- c(6.29, 0.00, 16.70,0)
ST_5 <- c(6.60, 10.57, 9.77,0)
ST_6 <- c(58.49, 11.79, 30.02,0)


food_dis <- tibble(
  country, FD_1, FD_2, FD_3, FD_4,  FS_1, FS_2, FS_3, FS_4, ST_1,
  ST_2,
  ST_3,
  ST_4,
  ST_5,
  ST_6
) %>%
  sjlabelled::var_labels(
    FD_1 = "Limited availability of food",
    FD_2 = "Increased prices of food",
    FD_3 = "Inability to travel",
    FD_4 = "Other",
    FS_1 = "Gone without food for \n at least 1 day in last 30 days",
    FS_2 = "Worried about food \n running out",
    FS_3 = "Worried about inability \n to purchase food",
    FS_4 = "Panic selling of crops"
  )

food_dis_1 <- food_dis %>%
  dplyr::select(country:FD_4)
food_dis_2 <- food_dis %>%
  dplyr::select(country, FS_1:FS_4)
food_strtgy <- food_dis%>%
  dplyr::select(country,ST_1:ST_6)
```

# Figure 2: Food disruptions during COVID-19

```{r}
df_1 <- food_dis_1 %>%
  pivot_longer(cols = c(FD_1:FD_4)) %>%
  separate(col = name,
           into = c("text", "variable"),
           sep = "_") %>%
  dplyr::mutate(variable = factor(
    variable,
    labels = c(
      "Limited availability \n of food",
      "Increased prices \n of food",
      "Inability \nto travel",
      "Other"
    )
  )) %>%
  dplyr::select(-text) %>%
  mutate(Country = factor(
    country,
    levels = c(
      "Namibia (n=430)",
      "Tanzania (n=680)",
      "Kenya (n=654)",
      "Overall (n=1764)"
    ),
    labels = c(
      "Namibia\n (n=430)",
      "Tanzania\n(n=680)",
      "Kenya\n(n=654)",
      "Overall\n(n=1764)"
    )
  )) %>%
  dplyr::filter(Country != "Overall\n(n=1764)")
```


```{r}


g1 <-
  ggplot2::ggplot(df_1, aes(y = value, x = variable, fill = Country)) +
  geom_bar(width = 0.9,
           position = "dodge",
           stat = "identity") +
  geom_text(
    aes(
      label =  paste0(round(value, 0), "%"),
      y = value + 4 ,
      size = 12
    ),
    position = position_dodge(0.9),
    show.legend = FALSE,
    family = my_font,
    size = 4,
    color = '#333a42',
    hjust = 0.4
  ) +
  
  
  ylab("% of Households") +
  xlab("") +
  scale_fill_manual(values = alpha(c("#5899DA", "#E8743B", "#19A979"), 0.8)) +
  scale_x_discrete(limits = rev(levels(df_1$variable))) +
  coord_flip() +
  theme_bw() +
  theme(
    legend.position = "bottom",
    legend.title = element_blank(),
    legend.text = element_text(
      size = 12,
      face = 'plain',
      colour = '#4D4D4D',
      family = my_font
    ),
    text = element_text(family = my_font, size = 18),
    strip.background = element_rect(fill = "#EEC179", colour = "#EEC179"),
    plot.title = element_text(
      size = 16,
      face = 'plain',
      colour = '#4D4D4D',
      hjust = 1.2,
      family = my_font
    ),
    plot.subtitle = element_text(
      size = 12,
      face = 'plain',
      colour = '#4D4D4D',
      family = my_font
    ),
    strip.text = element_text(family = my_font, size = 20),
    panel.border = element_rect(colour = "#D3D3D3"),
    panel.grid = element_line(linetype = 'dashed'),
    axis.title.x = element_text(
      size = 14,
      face = 'plain',
      colour = '#4D4D4D'
    )
  )
g1
ggsave(
  "fd1_new.png",
  g1,
  width = 8,
  height = 6,
  dpi = 600,
  units = "in",
  device = "png"
)
ggsave(
  filename = "fd1_new.svg",
  plot = g1,
  width = 20,
  height = 15,
  units = "cm"
)
```

# Figure 3:  Food insecurity during COVID-19

```{r}
df <- food_dis_2 %>%
  pivot_longer(cols = c(FS_1:FS_4)) %>%
  separate(col = name,
           into = c("text", "variable"),
           sep = "_") %>%
  dplyr::mutate(variable = factor(
    variable,
    labels = c(
      "Gone without food \nfor  at least \n 1 day in last 30 days",
      "Worried about food \n running out",
      "Worried about  \ninability to \n purchase food",
      "Panic selling \n of crops"
    )
  )) %>%
  dplyr::select(-text) %>%
  mutate(country = factor(
    country,
    levels = c(
      "Namibia (n=430)",
      "Tanzania (n=680)",
      "Kenya (n=654)",
      "Overall (n=1764)"
    ),
    labels = c(
      "Namibia\n (n=430)",
      "Tanzania\n(n=680)",
      "Kenya\n(n=654)",
      "Overall\n(n=1764)"
    )
  )) %>%
  dplyr::filter(country != "Overall\n(n=1764)") %>%
  rename(Country = country)
```
```{r}

g2 <-
  ggplot2::ggplot(df, aes(y = value, x = variable, fill = Country)) +
  geom_bar(width = 0.9,
           position = "dodge",
           stat = "identity") +
  geom_text(
    aes(
      label =  paste0(round(value, 0), "%"),
      y = value + 4 ,
      size = 12
    ),
    position = position_dodge(0.9),
    show.legend = FALSE,
    family = my_font,
    size = 4,
    color = '#333a42',
    hjust = 0.4
  )  +
  
  ylab("% of Households") +
  xlab("") +
  scale_x_discrete(limits = rev(levels(df$variable))) +
  scale_fill_manual(values = alpha(c("#5899DA", "#E8743B", "#19A979"), 0.8)) +
  theme_bw() +
  theme(
    axis.text = element_text(
      family = my_font,
      size = 14,
      color = '#333a42'
    ),
    axis.title.x = element_text(
      family = my_font,
      size = 14,
      color = '#333a42'
    ),
    title = element_text(
      size = 22,
      family = my_font,
      color = '#333a42'
    ),
    legend.title = element_blank(),
    legend.text = element_text(
      family = my_font,
      size = 14 ,
      color = '#333a42'
    ),
    legend.position = "bottom"
  ) +
  coord_flip() +
  theme_bw() +
  theme(
    legend.position = "bottom",
    legend.title = element_blank(),
    legend.text = element_text(
      size = 12,
      face = 'plain',
      colour = '#4D4D4D',
      family = my_font
    ),
    text = element_text(family = my_font, size = 18),
    strip.background = element_rect(fill = "#EEC179", colour = "#EEC179"),
    plot.title = element_text(
      size = 16,
      face = 'plain',
      colour = '#4D4D4D',
      hjust = 1.2,
      family = my_font
    ),
    plot.subtitle = element_text(
      size = 12,
      face = 'plain',
      colour = '#4D4D4D',
      family = my_font
    ),
    strip.text = element_text(family = my_font, size = 20),
    panel.border = element_rect(colour = "#D3D3D3"),
    panel.grid = element_line(linetype = 'dashed'),
    axis.title.x = element_text(
      size = 14,
      face = 'plain',
      colour = '#4D4D4D'
    )
  )
g2

ggsave(
  filename = "fd2_new.svg",
  plot = g2,
  width = 20,
  height = 15,
  units = "cm"
)
ggsave(
  "fd2_new.png",
  g2,
  width = 8,
  height = 6,
  dpi = 600,
  units = "in",
  device = "png"
)
```


# Figure 4: Household coping strategies

```{r}
data_revised <- haven::read_dta("data_for_plotting_resvised.dta")
data_revised2 <- data_revised %>%
  dplyr::select(ctry, fs1, fs3_1:fs3_6) %>%
  filter(fs1 == 1) %>%
  dplyr::select(-fs1) %>%
  pivot_longer(cols = c(fs3_1:fs3_6)) %>%
  separate(col = name,
           into = c("text", "variable"),
           sep = "_") %>%
  select(-text) %>%
  dplyr::mutate(variable = factor(
    variable,
    labels = c(
      "Reduced \nfood intake",
      "Increased \nfood search",
      "Used less \ndesireable foods",
      "Support from\n government",
      "Gifts from\n friends/family",
      "Did nothing"
    )
  )) %>%
  dplyr::group_by(ctry, variable) %>%
  summarise(count = sum(value)) %>%
  mutate(total = case_when(ctry == 1 ~ 318 ,
                           ctry == 3 ~ 246  ,
                           ctry == 4 ~ 563)) %>%
  mutate(ptg = round((count / total) * 100, 2)) %>%
  filter(ptg != 0) %>%
  mutate(ctry = factor(
    ctry,
    levels = c(1, 3, 4),
    labels = c("Namibia\n(n=318)", "Tanzania\n(n=246)", "Kenya\n(n=563)")
  ))
```
```{r}
g33 <-
  ggplot2::ggplot(data_revised2, aes(y = ptg, x = variable, fill = ctry)) +
  geom_bar(width = 0.9,
           position = "dodge",
           stat = "identity") +
  geom_text(
    aes(
      label =  paste0(round(ptg, 1), "%"),
      y = ptg + 4 ,
      size = 12
    ),
    position = position_dodge(0.9),
    show.legend = FALSE,
    family = my_font,
    size = 4,
    color = '#333a42',
    hjust = 0.4
  ) + ylab("% of Households") +
  xlab("") +
  scale_fill_manual(values = alpha(c("#5899DA", "#E8743B", "#19A979"), 0.8)) +
  scale_x_discrete(limits = rev(levels(data_revised2$variable))) +
  coord_flip() +
  theme_bw() +
  theme(
    legend.position = "bottom",
    legend.title = element_blank(),
    legend.text = element_text(
      size = 12,
      face = 'plain',
      colour = '#4D4D4D',
      family = my_font
    ),
    text = element_text(family = my_font, size = 18),
    strip.background = element_rect(fill = "#EEC179", colour = "#EEC179"),
    plot.title = element_text(
      size = 16,
      face = 'plain',
      colour = '#4D4D4D',
      hjust = 1.2,
      family = my_font
    ),
    plot.subtitle = element_text(
      size = 12,
      face = 'plain',
      colour = '#4D4D4D',
      family = my_font
    ),
    strip.text = element_text(family = my_font, size = 20),
    panel.border = element_rect(colour = "#D3D3D3"),
    panel.grid = element_line(linetype = 'dashed'),
    axis.title.x = element_text(
      size = 14,
      face = 'plain',
      colour = '#4D4D4D'
    )
  )
g33

ggsave(
  "startegy_new.svg",
  g33,
  width = 20,
  height = 15,
  units = "cm"
)
plotly::ggplotly(g33)
```


# Attiration test (probit model)

```{r}

df_new_reg <-
  haven::as_factor(haven::read_dta("Data_for_attrition_test.dta"),
                   only_labelled = TRUE)

myprobit1 <- glm(Attired ~  has_mobile,
                 family = binomial(link = "probit"),
                 data = df_new_reg)

myprobit2 <-
  glm(
    Attired ~ as14 + as19 + age  + has_business_income + educ_new + number_membership_in_association +
      total_number_income_sources + ha03_head + total_number_shocks + average_number_responces + land_size  + tlu + household_size + has_mobile,
    family = binomial(link = "probit"),
    data = df_new_reg
  )


tab_model(
  myprobit1,
  myprobit2,
  robust = TRUE,
  p.style = "stars",
  collapse.ci = TRUE,
  minus.sign = "-",
  show.reflvl = TRUE,
  vcov.fun = "HC",
  show.fstat = TRUE,
  title = "[Probit]",
  show.aic = TRUE,
  show.aicc = TRUE,
  show.loglik = TRUE,
  file = "probit_attrition.html"
)

plot_models(myprobit1,
            myprobit2,
            vline.color = "grey",
            title = "Probit regression results for the association of mobile phone ownership on attrition") +
  theme_bw() +
  theme(
    legend.position = "bottom",
    legend.title = element_blank(),
    legend.text = element_text(
      size = 12,
      face = 'plain',
      colour = '#4D4D4D',
      family = my_font
    ),
    text = element_text(family = my_font, size = 12),
    strip.background = element_rect(fill = "#EEC179", colour = "#EEC179"),
    plot.title = element_text(
      size = 14,
      face = 'plain',
      colour = '#4D4D4D',
      hjust = 0.5,
      family = my_font
    ),
    plot.subtitle = element_text(
      size = 12,
      face = 'plain',
      colour = '#4D4D4D',
      family = my_font
    ),
    strip.text = element_text(family = my_font, size = 20),
    panel.border = element_rect(colour = "#D3D3D3"),
    panel.grid = element_line(linetype = 'dashed'),
    axis.title.x = element_text(
      size = 12,
      face = 'plain',
      colour = '#4D4D4D'
    )
  )
```
