# Supplementary material for: COVID‐19 in rural Africa: Food access disruptions, food insecurity and coping strategies in Kenya, Namibia, and Tanzania
Source: Agric Econ. 2022 Apr 11;53(5):719–38. doi: 10.1111/agec.12709 (PMC9111212; doi:10.1111/agec.12709)
Supplement: Supplementary file 2 — Supplementary information [file AGEC-53-719-s001.zip › main_analysis.do]

/****DO FILE FOR COVID FOOD DISRUPTION ANALYSIS***

*to run the analysis in this do file, please install the software below
****Installing additional regression commands
*/
ssc install mvprobit
ssc install cmp
ssc install ghk2, replace 
ssc install outreg2

** set working directory


set more off
clear all
set seed 12345

use ".\Food_Security_covid19.dta", replace

**********************ANALYSIS STARTS HERE***********************************

**** Define covariates

global control_vars covid_effect ha03 sec_educ age household_size h02 h09 inf1 fs12 fs16  ///
	wk_los_q1 number_membership_in_association weighted_number_shocks average_number_responces ///
	total_number_income_sources land_size tlu d_quintile* travel_tim ln_aiet0 human_foot gen

** a few missing variables marginally reduce the same, to avoid this, replace the missing variable with the country, varible mean.

foreach var of varlist ha03 household_size h09 travel_tim ln_aiet0 human_foot {
by ctry, sort: sum `var'
replace `var' = r(mean) if `var'==.

}
	
/*Descriptive statistics*/
asdoc bysort ctry: su $control_vars, replace
	
bysort ctry: su fs3_1
bysort ctry: su fs3_2
bysort ctry: su fs3_3
bysort ctry: su fs3_4
bysort ctry: su fs3_5


*************
***CORRELATES OF FOOD ACCESS DISRUPTIONS
probit fs1 $control_vars i.dist, vce(cluster ea)
margins, dydx(_all) post
outreg2 using food_access.doc, ctitle(any) dec(3) replace

probit fs2_1 $control_vars i.dist, vce(cluster ea)
margins, dydx(_all) post
outreg2 using food_access.doc, ctitle(Food availability) dec(3) append

probit fs2_2 $control_vars i.dist, vce(cluster ea)
margins, dydx(_all) post
outreg2 using food_access.doc, ctitle(Food prices) dec(3) append

probit fs2_3 $control_vars i.dist, vce(cluster ea)
margins, dydx(_all) post
outreg2 using food_access.doc, ctitle(Travel) dec(3) append

probit fs1 $control_vars i.dist if ctry==1, vce(cluster ea)
margins, dydx(_all) post
outreg2 using food_access.doc, ctitle(Namibia) dec(3) append

probit fs1 $control_vars i.dist if ctry==3, vce(cluster ea)
margins, dydx(_all) post
outreg2 using food_access.doc, ctitle(Tanzania) dec(3) append

probit fs1 $control_vars i.dist if ctry==4, vce(cluster ea)
margins, dydx(_all) post
outreg2 using food_access.doc, ctitle(Kenya) dec(3) append

********Excluding district fixed effects
*************
***CORRELATES OF FOOD ACCESS DISRUPTIONS
probit fs1 $control_vars, vce(cluster ea)
margins, dydx(_all) post
outreg2 using food_access_nodist.doc, ctitle(any disruption) dec(3) replace

probit fs2_1 $control_vars, vce(cluster ea)
margins, dydx(_all) post
outreg2 using food_access_nodist.doc, ctitle(Food availability) dec(3) append

probit fs2_2 $control_vars, vce(cluster ea)
margins, dydx(_all) post
outreg2 using food_access_nodist.doc, ctitle(Food prices) dec(3) append

probit fs2_3 $control_vars, vce(cluster ea)
margins, dydx(_all) post
outreg2 using food_access_nodist.doc, ctitle(Travel) dec(3) append


probit fs1 $control_vars if ctry==1, vce(cluster ea)
margins, dydx(_all) post
outreg2 using food_access_nodist.doc, ctitle(Namibia) dec(3) append

probit fs1 $control_vars if ctry==3, vce(cluster ea)
margins, dydx(_all) post
outreg2 using food_access_nodist.doc, ctitle(Tanzania) dec(3) append

probit fs1 $control_vars if ctry==4, vce(cluster ea)
margins, dydx(_all) post
outreg2 using food_access_nodist.doc, ctitle(Kenya) dec(3) append


****************

**************
reg food_security_index $control_vars i.dist, vce(cluster ea)
outreg2 using food_insec.doc, ctitle(PCA index) dec(3) replace

reg food_sec_index2 $control_vars i.dist, vce(cluster ea)
outreg2 using food_insec.doc, ctitle(Standadised score OLS) dec(3) append


probit fs5 $control_vars i.dist, vce(cluster ea)
margins, dydx(_all) post
outreg2 using food_insec.doc, ctitle(FS1) dec(3) append

probit fs6 $control_vars i.dist, vce(cluster ea)
margins, dydx(_all) post
outreg2 using food_insec.doc, ctitle(FS2) dec(3) append

probit fs7 $control_vars i.dist, vce(cluster ea)
margins, dydx(_all) post
outreg2 using food_insec.doc, ctitle(FS3) dec(3) append

probit fs9 $control_vars i.dist, vce(cluster ea)
margins, dydx(_all) post
outreg2 using food_insec.doc, ctitle(FS4) dec(3) append

*****
reg food_security_index $control_vars i.dist if ctry==4, vce(cluster ea)
outreg2 using food_insec_ctry.doc, ctitle(Kenya) dec(3) replace

reg food_security_index $control_vars i.dist if ctry==3, vce(cluster ea)
outreg2 using food_insec_ctry.doc, ctitle(Tanzania) dec(3) append

reg food_security_index $control_vars i.dist if ctry==1, vce(cluster ea)
outreg2 using food_insec_ctry.doc, ctitle(Kenya) dec(3) append

reg food_sec_index2 $control_vars i.dist if ctry==4, vce(cluster ea)
outreg2 using food_insec_ctry.doc, ctitle(Kenya) dec(3) append

reg food_sec_index2 $control_vars i.dist if ctry==3, vce(cluster ea)
outreg2 using food_insec_ctry.doc, ctitle(Tanzania) dec(3) append

reg food_sec_index2 $control_vars i.dist if ctry==1, vce(cluster ea)
outreg2 using food_insec_ctry.doc, ctitle(Kenya) dec(3) append
   
 

*****COVID SHOCK*****

global control_vars covid_effect ha03 sec_educ age household_size h02 h09 inf1 fs12 fs16  ///
	wk_los_q1 number_membership_in_association weighted_number_shocks average_number_responces ///
	total_number_income_sources land_size tlu d_quintile* travel_tim ln_aiet0 human_foot gen

	
***Model 5
cmp (fs3_1 = $control_vars i.dist) ///
	(fs3_2 = $control_vars i.dist) ///
	(fs3_3 = $control_vars i.dist) ///
	(fs3_4 = $control_vars i.dist) ///
	(fs3_5 = $control_vars i.dist) if fs1==1, ///
	indicators("$cmp_probit" "$cmp_probit" "$cmp_probit" "$cmp_probit" $cmp_probit) nolrtest difficult nonrtolerance vce(cluster ea)

outreg2 using covid_shock_general.doc, replace dec(3) addtext(District FEs,YES, Country FEs, YES) drop(i.ctry i.dist)
*****
**COUNTRY HETEROGENEITY

***Model 5 - TANZANIA
cmp (fs3_1 = $control_vars ) ///
	(fs3_2 = $control_vars ) ///
	(fs3_3 = $control_vars ) ///
	(fs3_5 = $control_vars ) if fs1==1 & ctry==3, ///
	indicators("$cmp_probit" "$cmp_probit" "$cmp_probit" $cmp_probit) nolrtest difficult nonrtolerance vce(cluster ea)

outreg2 using covid_shock_Tanzania.doc, replace dec(3) addtext(District FEs,YES) drop(i.ctry i.dist) title(Tanzania)

***Model 5 - KENYA
cmp (fs3_1 = $control_vars ) ///
	(fs3_2 = $control_vars ) ///
	(fs3_3 = $control_vars ) ///
	(fs3_4 = $control_vars ) ///
	(fs3_5 = $control_vars ) if fs1==1 & ctry==4, ///
	indicators("$cmp_probit" "$cmp_probit" "$cmp_probit" "$cmp_probit" $cmp_probit) nolrtest difficult nonrtolerance vce(cluster ea)

outreg2 using covid_shock_Kenya.doc, replace dec(3) addtext(District FEs,YES) drop(i.ctry i.dist) title(Kenya)

***Model 5 - Namibia
cmp (fs3_4 = $control_vars ) ///
	(fs3_5 = $control_vars ) if fs1==1 & ctry==1, ///
	indicators("$cmp_probit" $cmp_probit) nolrtest difficult nonrtolerance vce(cluster ea)

outreg2 using covid_shock_Namibia.doc, replace dec(3) addtext(District FEs,YES) drop(i.ctry i.dist) title(Namibia)
*********************************************

/* PLEASE NOTE. for CMP correlational tables, copy mannually the rho values (atanrho) and their associated standard errors or z-values for interpretation.
*/
**END
